# Supplementary material for: Comparative Study Highlights the Potential of Spectral Deconvolution for Fucoxanthin Screening in Live Phaeodactylum tricornutum Cultures
Source: Mar Drugs. 2021 Dec 23;20(1):19. doi: 10.3390/md20010019 (PMC8780081; doi:10.3390/md20010019)
Supplement: Supplementary file 1 [file marinedrugs-20-00019-s001.zip]

Archive with 1 entries (1 files):
- marinedrugs-1522621-supplementary.pdf
